# Supplementary material for: Temporal Mortality Trends Attributable to Stroke in South Asia: An Age–Period–Cohort Analysis
Source: Healthcare (Basel). 2024 Sep 10;12(18):1809. doi: 10.3390/healthcare12181809 (PMC11430981; doi:10.3390/healthcare12181809)
Supplement: Supplementary file 1 [file healthcare-12-01809-s001.zip]

Archive with 1 entries (1 files):
- healthcare-3054139-Supplementary Materials.pdf
